# Supplementary material for: JaponicusDB: rapid deployment of a model organism database for an emerging model species
Source: Genetics. 2021 Dec 23;220(4):iyab223. doi: 10.1093/genetics/iyab223 (PMC9209809; doi:10.1093/genetics/iyab223)
Supplement: iyab223_Supplementary_Data [file iyab223_supplementary_data.xlsx]

## Sheet: Sheet3
SJAG_02890		SPAC1805.13		60S ribosomal protein L14 (predicted)
SJAG_01396		SPAPB2B4.06		acyl-coenzyme A thioesterase
SJAG_05256		SPAC29B12.13		CENP-V, S-(hydroxymethyl)glutathione synthase (predicted)
SJAG_06392		SPAPB8E5.10		conserved fungal protein, with meiosis specific splicing
SJAG_05629		SPBC2F12.17		cytochrome c oxidase subunit VII Cox7 (predicted)
SJAG_16460		SPAC2F7.06c		DNA polymerase X family
SJAG_06560		SPAC6B12.18		EKC/KEOPS complex subunit Gon7 (predicted)
SJAG_03571		SPBC1A4.11c		Golgi transport complex subunit Cog7 (predicted)
SJAG_04026		SPBC215.04		heterotrimeric G protein gamma subunit Git11
SJAG_01515		SPAC5D6.08c		meiotic APC inhibitor Mes1
SJAG_00908		SPBC31F10.08		meiotic double-strand break formation protrin Mde2
SJAG_00113		SPAC458.04c		meiotic dynein intermediate light chain Dli1/Dil1
SJAG_06382		SPBC21B10.14		mitochondrial alpha-ketoglutarate dehydrogenase Ymr1 (predicted)
SJAG_06135		SPAC1486.11		mitochondrial complex assembly factor, LYR family Fmc1 (predicted)
SJAG_05560		SPCC777.11		mitochondrial glutamyl-tRNA amidotransferase complex subunit Gta3 (predicted)
SJAG_06038		SPAC806.05		mitochondrial LYR family protein
SJAG_06002		SPCC417.16		mitochondrial protein (predicted)
SJAG_05309		SPAC1F3.06c		mitotic and meiotic spindle pole body protein, gamma tubulin complex linker-related Spo15
SJAG_07018		SPAC9G1.15c		mitotic spindle organizing protein Mzt1
SJAG_01247		SPAC8C9.04		Schizosaccharomyces specific disordered protein
SJAG_02976		SPAC25B8.20		Schizosaccharomyces specific microprotein Smp1
SJAG_00046		SPAC144.19		Schizosaccharomyces specific protein
SJAG_03339		SPAC1565.03		Schizosaccharomyces specific protein
SJAG_06109		SPAC17A5.19		Schizosaccharomyces specific protein
SJAG_04344		SPAC1B3.20		Schizosaccharomyces specific protein
SJAG_00422		SPAC29E6.09		Schizosaccharomyces specific protein
SJAG_05607		SPAC4H3.16		Schizosaccharomyces specific protein
SJAG_00264		SPAPB1A10.13		Schizosaccharomyces specific protein
SJAG_02639		SPBC1703.09		Schizosaccharomyces specific protein
SJAG_00556		SPBC2A9.14		Schizosaccharomyces specific protein
SJAG_06268		SPBC660.17c		Schizosaccharomyces specific protein
SJAG_05950		SPCC16C4.04		Schizosaccharomyces specific protein
SJAG_01691		SPCC584.16c		Schizosaccharomyces specific protein
SJAG_05307		SPAC22A12.02c		Schizosaccharomyces specific protein Mug103
SJAG_05269		SPAC8C9.09c		Schizosaccharomyces specific protein Mug129
SJAG_00191		SPAC57A10.06		Schizosaccharomyces specific protein Mug15
SJAG_04861		SPBC660.09		Schizosaccharomyces specific protein Mug168
SJAG_03605		SPCC1235.12c		Schizosaccharomyces specific protein Mug46
SJAG_04780		SPAC1250.02		Schizosaccharomyces specific protein Mug95
SJAG_04078		SPBC17D1.17		Schizosaccharomyces specific protein Tam11
SJAG_01849		SPBC651.12c		Schizosaccharomyces specific protein, double strand break localizing Dbl7
SJAG_03331		SPAPB17E12.09		Schizosaccharomyces specific protein, expressed during meiotic cell cycle
SJAG_03640		SPBP19A11.02c		Schizosaccharomyces specific protein, predicted GPI anchor
SJAG_06097		SPCC330.21		Schizosaccharomyces specific SAP domain containing protein
SJAG_06638		SPMTR.01		silenced P-specific trancription factor Pc
SJAG_06270		SPAC2C4.10c		SIP/FAR complex subunit Csc4
SJAG_04776		SPAC1006.08		Spg1-binding protein Etd1
SJAG_00789		SPCPB16A4.07		Stm1/Oga1 family protein Smp4
SJAG_01479		SPAC12G12.09		WD repeat protein associated with stress granule
SJAG_07000		SPAC26A3.16		UBA domain protein Dph1/Dsk2
SJAG_07001		SPBC21B10.15		Schizosaccharomyces specific protein
SJAG_07002		SPCC1753.03c		meiotic recombination protein Rec7
SJAG_07003		SPAC25H1.10c		F1-FO ATP synthase subunit K (predicted)
SJAG_07004		SPAC12G12.17		non-classical export protein Nce101 (predicted)
SJAG_07005		SPAC664.12c		mitochondrial succinate dehydrogenase assembly factor, LYR family Sdh6
SJAG_07006		SPBP4H10.08		ubiquinol-cytochrome-c reductase complex, Reiske ISP-associated subunit Qcr10 (predicted)
SJAG_07007		SPCC1259.05c		cytochrome c oxidase subunit VIIa (predicted)
SJAG_07008		SPBC3B8.10		mitochondrial F1-FO ATP synthase peripheral stalk assembly factor Ina17 (predicted)
SJAG_07009		SPBC8D2.23		mitochondrial ribosomal protein subunit L35 (predicted)
SJAG_07010		SPAC56F8.07		ER membrane integral protein, implicated in sterol metabolism (predicted)
SJAG_07011		SPCC18.11c		Lid2 complex Dpy-30 domain subunit Sdc1
SJAG_07012		SPAC630.11		vacuolar sorting protein Vps55 (predicted)
SJAG_07013		SPAC3G6.13c		60S ribosomal protein L41
SJAG_07014		SPAC3F10.18c		60S ribosomal protein L41 (predicted)
SJAG_07015		SPAC652.01		BC10 family small membrane protein, unknown biological role, human BLCAP ortholog
SJAG_07016		SPBC106.07c		N alpha-acetylation related protein Nat2 (predicted)
SJAG_07017		SPBC26H8.13c		Siva family protein
